# Supplementary material for: De Novo Transcriptome Analysis Reveals Flowering-Related Genes That Potentially Contribute to Flowering-Time Control in the Japanese Cultivated Gentian Gentiana triflora
Source: Int J Mol Sci. 2022 Oct 4;23(19):11754. doi: 10.3390/ijms231911754 (PMC9570441; doi:10.3390/ijms231911754)
Supplement: Supplementary file 1 [file ijms-23-11754-s001.zip]

Archive with 2 entries (2 files):
- Supplementary_FigsR3.pdf
- Supplementary_TablesR3.xlsx
